# Supplementary material for: Comparison of the Trabecular Titanium Acetabular Shell with Burch–Schneider Cages in Revision Hip Arthroplasty
Source: J Clin Med. 2025 Jun 19;14(12):4381. doi: 10.3390/jcm14124381 (PMC12194563; doi:10.3390/jcm14124381)
Supplement: Supplementary file 1 [file jcm-14-04381-s001.zip]

Archive with 1 entries (1 files):
- jcm-3599972-supplementary.pdf
